# Supplementary material for: Enhancement of Immune Response and Anti-Infection of Mice by Porcine Antimicrobial Peptides and Interleukin-4/6 Fusion Gene Encapsulated in Chitosan Nanoparticles
Source: Vaccines (Basel). 2020 Sep 21;8(3):552. doi: 10.3390/vaccines8030552 (PMC7563165; doi:10.3390/vaccines8030552)
Supplement: Supplementary file 1 [file vaccines-08-00552-s001.zip]

Archive with 3 entries (3 files):
- Supplementary1/IL-15.xlsx
- Supplementary1/IL-23.xlsx
- Supplementary1/IL-7.xlsx
