# Supplementary material for: Enhancement of Immune Response and Anti-Infection of Mice by Porcine Antimicrobial Peptides and Interleukin-4/6 Fusion Gene Encapsulated in Chitosan Nanoparticles
Source: Vaccines (Basel). 2020 Sep 21;8(3):552. doi: 10.3390/vaccines8030552 (PMC7563165; doi:10.3390/vaccines8030552)
Supplement: Supplementary file 1 [file vaccines-08-00552-s001.zip › Supplementary1/IL-15.xlsx]

## Sheet: Sheet1
Group	Target Gene(IL-15) Ct	Reference Gene Ct	∆Ct	∆∆Ct	2^-△△Ct	Mean (2^-△△Ct)	SD (2^-△△Ct)
CS-VAP_day0	28.571	20.1417	8.42935	0.0904248	0.939246
	28.5157	20.1275	8.38826	0.0493392	0.966379
	28.5031	20.1011	8.40196	0.0630365	0.957247	0.954291	0.0138058
CS-VAP4/6_day0	29.1809	20.9254	8.2555	-0.0834261	1.05953
	29.0721	20.7074	8.36469	0.0257683	0.982297
	28.9948	20.6436	8.35118	0.0122527	0.991543	1.01112	0.0421761
CS-pVAX1_day0	28.1568	19.8666	8.29021	-0.0487186	1.03435
	28.1574	19.8381	8.31936	-0.0195678	1.01366			Mean (∆Ct)
	28.1866	19.7794	8.40721	0.0682864	0.95377	1.00059	0.0418465	8.33892
CS-VAP_day7	27.2367	20.4829	6.75375	-1.58517	3.00043
	27.2436	20.478	6.76558	-1.57334	2.97593
	27.2684	20.5561	6.7123	-1.62662	3.08789	3.02142	0.0588543
CS-VAP4/6_day7	27.2974	20.5389	6.75852	-1.58041	2.99054
	27.317	20.6069	6.71016	-1.62877	3.09249
	27.3339	20.6141	6.71979	-1.61914	3.07191	3.05165	0.0539117
CS-pVAX1_day7	27.9012	19.6791	8.2221	-0.116823	1.08434
	27.9199	19.5849	8.33497	-0.00395884	1.00275
	27.8142	19.59	8.22423	-0.114698	1.08275	1.05661	0.0466557
CS-VAP_day14	26.131	20.6177	5.51329	-2.82563	7.08924
	26.0543	20.5832	5.47113	-2.86779	7.29947
	26.1797	20.6828	5.49689	-2.84204	7.17033	7.18634	0.106025
CS-VAP4/6_day14	25.0403	20.1713	4.86899	-3.46993	11.0804
	25.0158	20.163	4.85283	-3.48609	11.2052
	25.0547	20.1835	4.8712	-3.46773	11.0634	11.1163	0.0774013
CS-pVAX1_day14	28.3592	20.1091	8.25016	-0.0887608	1.06346
	28.3354	20.0429	8.29251	-0.0464104	1.03269
	28.3056	20.0281	8.27757	-0.0613519	1.04344	1.04653	0.0156127
CS-VAP_day21	25.7555	20.2106	5.54488	-2.79405	6.93572
	25.7084	20.1727	5.53571	-2.80322	6.97995
	25.8569	20.2846	5.5723	-2.76662	6.80512	6.90693	0.0909024
CS-VAP4/6_day21	25.0961	20.3323	4.76375	-3.57518	11.9189
	25.1946	20.4461	4.74856	-3.59036	12.045
	25.1951	20.4485	4.74666	-3.59227	12.0609	12.0083	0.0778138
CS-pVAX1_day21
	26.5018	19.6207	6.88111	-1.45782	2.74692
	26.3861	19.577	6.80905	-1.52988	2.88761
	26.3241	19.4994	6.82473	-1.5142	2.8564	2.83031	0.0738818
CS-VAP_day28	25.843	20.5353	5.30769	-3.03123	8.17507
	25.8783	20.5806	5.29771	-3.04122	8.23186
	25.8793	20.5896	5.2897	-3.04922	8.27765	8.22819	0.0513868
CS-VAP4/6_day28	24.7945	20.2688	4.52572	-3.81321	14.0569
	24.7114	20.1723	4.53907	-3.79985	13.9274
	24.8128	20.293	4.51976	-3.81917	14.1151	14.0331	0.0961025
CS-pVAX1_day28	26.6949	20.2799	6.41505	-1.92387	3.79441
	26.8393	20.4123	6.42696	-1.91196	3.76321
	26.7582	20.2867	6.47146	-1.86746	3.64891	3.73551	0.0766039
