# Supplementary material for: Enhancement of Immune Response and Anti-Infection of Mice by Porcine Antimicrobial Peptides and Interleukin-4/6 Fusion Gene Encapsulated in Chitosan Nanoparticles
Source: Vaccines (Basel). 2020 Sep 21;8(3):552. doi: 10.3390/vaccines8030552 (PMC7563165; doi:10.3390/vaccines8030552)
Supplement: Supplementary file 1 [file vaccines-08-00552-s001.zip › Supplementary1/IL-23.xlsx]

## Sheet: Sheet1
Group	Target Gene(IL-23) Ct	Reference Gene Ct	∆Ct	∆∆Ct	2^-△△Ct	Mean (2^-△△Ct)	SD (2^-△△Ct)
CS-VAP_day0	24.8686	20.1417	4.72692	-0.214668	1.16044
	24.8731	20.1275	4.74563	-0.195957	1.14548
	24.8999	20.1011	4.79879	-0.142799	1.10404	1.13666	0.0292144
CS-VAP4/6_day0	25.7079	20.9254	4.7825	-0.159088	1.11658
	25.3638	20.7074	4.65634	-0.285248	1.21862
	25.4316	20.6436	4.78798	-0.153601	1.11234	1.14918	0.0601728
CS-pVAX1_day0	24.7261	19.8666	4.85948	-0.0821015	1.05856
	24.8954	19.8381	5.05732	0.115733	0.922913			Mean (∆Ct)
	24.6874	19.7794	4.90795	-0.0336317	1.02359	1.00169	0.0704247	4.94158
CS-VAP_day7	23.1987	20.4829	2.71578	-2.22581	4.67773
	23.268	20.478	2.79	-2.15158	4.44314
	23.2626	20.5561	2.70648	-2.2351	4.70796	4.60961	0.144959
CS-VAP4/6_day7	23.2326	20.5389	2.69366	-2.24793	4.75
	23.2315	20.6069	2.62464	-2.31695	4.98277
	23.2421	20.6141	2.62806	-2.31352	4.97096	4.90124	0.131113
CS-pVAX1_day7	23.0892	19.6791	3.4101	-1.53148	2.89083
	23.0285	19.5849	3.44358	-1.498	2.82451
	23.0622	19.59	3.47219	-1.46939	2.76905	2.82813	0.0609696
CS-VAP_day14	22.1595	20.6177	1.54173	-3.39986	10.555
	22.1281	20.5832	1.54487	-3.39672	10.5321
	22.2151	20.6828	1.53234	-3.40924	10.6239	10.5703	0.0477916
CS-VAP4/6_day14	21.4251	20.1713	1.2538	-3.68778	12.8864
	21.43	20.163	1.26708	-3.67451	12.7684
	21.4535	20.1835	1.27001	-3.67158	12.7425	12.7991	0.0767187
CS-pVAX1_day14	22.7529	20.1091	2.64387	-2.29771	4.91677
	22.7102	20.0429	2.66725	-2.27433	4.83774
	22.7226	20.0281	2.6945	-2.24709	4.74723	4.83391	0.0848348
CS-VAP_day21	21.2752	20.2106	1.06461	-3.87697	14.6921
	21.2398	20.1727	1.06707	-3.87452	14.6672
	21.3337	20.2846	1.04913	-3.89245	14.8506	14.7366	0.0994973
CS-VAP4/6_day21	21.3981	20.3323	1.06578	-3.87581	14.6803
	21.507	20.4461	1.06093	-3.88066	14.7297
	21.5305	20.4485	1.08201	-3.85958	14.516	14.642	0.111867
CS-pVAX1_day21
	21.6509	19.6207	2.03014	-2.91145	7.52373
	21.596	19.577	2.01899	-2.92259	7.58208
	21.5349	19.4994	2.03549	-2.90609	7.49584	7.53388	0.0440085
CS-VAP_day28	21.3207	20.5353	0.785412	-4.15617	17.8292
	21.3714	20.5806	0.790809	-4.15078	17.7627
	21.3811	20.5886	0.792449	-4.14914	17.7425	17.7781	0.0453951
CS-VAP4/6_day28	21.2362	20.2688	0.967396	-3.97419	15.7163
	21.1483	20.1723	0.976022	-3.96556	15.6226
	21.2724	20.293	0.979363	-3.96222	15.5865	15.6418	0.0670048
CS-pVAX1_day28	22.2256	20.2799	1.94574	-2.99585	7.97699
	22.3755	20.4123	1.96311	-2.97847	7.88151
	22.2781	20.2867	1.9914	-2.95019	7.7285	7.86233	0.125354
