# Supplementary material for: Enhancement of Immune Response and Anti-Infection of Mice by Porcine Antimicrobial Peptides and Interleukin-4/6 Fusion Gene Encapsulated in Chitosan Nanoparticles
Source: Vaccines (Basel). 2020 Sep 21;8(3):552. doi: 10.3390/vaccines8030552 (PMC7563165; doi:10.3390/vaccines8030552)
Supplement: Supplementary file 1 [file vaccines-08-00552-s001.zip › Supplementary1/IL-7.xlsx]

## Sheet: Sheet1
Group	Target Gene(IL-7) Ct	Reference Gene Ct	∆Ct	∆∆Ct	2^-△△Ct	Mean (2^-△△Ct)	SD (2^-△△Ct)
CS-VAP_day0	31.7517	20.1417	11.61	-0.0639805	1.04535
	31.719	20.1275	11.5916	-0.0824273	1.0588
	31.6783	20.1011	11.5772	-0.0968062	1.0694	1.05785	0.0120568
CS-VAP4/6_day0	32.484	20.9254	11.5585	-0.115471	1.08333
	32.2438	20.7074	11.5364	-0.1376	1.10007
	32.218	20.6436	11.5744	-0.0996554	1.07152	1.08497	0.0143488
CS-pVAX1_day0	31.587	19.8666	11.7204	0.0463564	0.968379
	31.3924	19.8381	11.5544	-0.119655	1.08648			Mean (∆Ct)
	31.5267	19.7794	11.7473	0.0732987	0.950462	1.00177	0.0738999	11.674
CS-VAP_day7	30.7263	20.4829	10.2434	-1.43063	2.69565
	30.5997	20.478	10.1217	-1.5523	2.93284
	30.7817	20.5561	10.2256	-1.44839	2.72903	2.78584	0.128396
CS-VAP4/6_day7	30.5963	20.5389	10.0574	-1.61659	3.06649
	30.7063	20.6069	10.0994	-1.57456	2.97846
	30.7268	20.6141	10.1127	-1.5613	2.9512	2.99872	0.0602586
CS-pVAX1_day7	31.4896	19.6791	11.8104	0.136431	0.909767
	31.3918	19.5849	11.8069	0.132913	0.911988
	31.3581	19.59	11.7681	0.0941266	0.936839	0.919531	0.01503
CS-VAP_day14	28.7533	20.6177	8.13551	-3.5385	11.6197
	28.7237	20.5832	8.1405	-3.53351	11.5796
	28.8258	20.6828	8.14297	-3.53104	11.5597	11.5863	0.030532
CS-VAP4/6_day14	28.7416	20.1713	8.57038	-3.10362	8.59574
	28.7206	20.163	8.55765	-3.11635	8.67193
	28.7346	20.1835	8.55114	-3.12287	8.7112	8.65962	0.0587028
CS-pVAX1_day14	30.6023	20.1091	10.4932	-1.18077	2.26697
	30.5159	20.0429	10.473	-1.20099	2.29898
	30.4686	20.0281	10.4406	-1.23344	2.35127	2.30574	0.0425509
CS-VAP_day21	27.9952	20.2106	7.78461	-3.8894	14.8192
	27.9664	20.1727	7.7937	-3.88031	14.7261
	28.125	20.2846	7.84043	-3.83357	14.2568	14.6007	0.301482
CS-VAP4/6_day21	28.1058	20.3323	7.77351	-3.9005	14.9337
	28.1836	20.4461	7.7375	-3.93651	15.3111
	28.2138	20.4485	7.76536	-3.90865	15.0183	15.0877	0.19808
CS-pVAX1_day21
	29.8148	19.6207	10.1941	-1.47989	2.78928
	29.8071	19.577	10.2301	-1.44395	2.72065
	29.7065	19.4994	10.2071	-1.4669	2.76428	2.75807	0.0347326
CS-VAP_day28	28.5003	20.5353	7.96501	-3.709	13.0774
	28.5516	20.5806	7.971	-3.70301	13.0232
	28.5647	20.5886	7.97611	-3.6979	12.9771	13.0259	0.0501707
CS-VAP4/6_day28	28.0496	20.2688	7.78082	-3.89319	14.8582
	27.9615	20.1723	7.78924	-3.88476	14.7717
	28.0934	20.293	7.80042	-3.87359	14.6577	14.7625	0.100571
CS-pVAX1_day28	30.2596	20.2799	9.97973	-1.69428	3.23615
	30.3586	20.4123	9.94624	-1.72777	3.31215
	30.2839	20.2867	9.99715	-1.67686	3.19731	3.24853	0.0584141
